# Supplementary material for: Cyclic Behavior of Cellular Glass Aggregates: An Experimental Comparison with Natural Aggregates
Source: Materials (Basel). 2026 Mar 4;19(5):993. doi: 10.3390/ma19050993 (PMC12986230; doi:10.3390/ma19050993)
Supplement: Supplementary file 1 [file materials-19-00993-s001.zip]

Archive with 1 entries (1 files):
- materials-4079842-supplementary.pdf
